# Supplementary material for: Hypoxia and loss of PHD2 inactivate stromal fibroblasts to decrease tumour stiffness and metastasis
Source: EMBO Rep. 2015 Aug 31;16(10):1394–408. doi: 10.15252/embr.201540107 (PMC4662858; doi:10.15252/embr.201540107)
Supplement: Supplementary file 2 — Table EV1 [file EMBR-16-1394-s002.xlsx]

## Sheet: antibodies
Primary Antibodies
Target protein	clone	Source	catalog no.	Company	Application	Dilution WB	Dilution FACS	Dilution IHC	Dilution IF
phospho-Myosin light chain 2 (Ser19)		Rabbit	3671	Cell Signaling Technology	WB, FACS	1000	50
phospho-MYPT1 (Thr696)		Rabbit	ABS45	Millipore	WB	1000
beta-tubulin	SAP.4G5	Mouse	T7816	Sigma	WB	25000
Beta-Actin	AC-15	Mouse	ab6276	Abcam	WB	5000
alpha smooth muscle actin		Rabbit	ab5694	Abcam	IF, IHC, WB, FACS	1000	50	50
alpha smooth muscle actin	1A4	Mouse	A 2547	Sigma	IF, WB	1000			100
MMP14	EP1264Y	Mouse	ab51074	Abcam	WB	1000
HIF-1 alpha	H1alpha67	mouse	NB100-105SS	NOVUS Biologicals	WB	1000
Collagen-I		Rabbit	2150-0020	Biogenesis - now AbDSerotec	WB	1000
PHD2		Rabbit	ab4561	Abcam	WB	1000
PDGFR-alpha	D1E1E	Rabbit	3174	Cell Signaling Technology	IF				300
HypoxyProbe (Pimonidazone adduct on proteins)	4.3.11.31	Mouse	part of kit	HypoxyProbe Inc.	IF, IHC			50	100
Secondary Antibodies / Streptavidin
Target species	Conjugation	Source	catalog no.	Company	Application	Dilution IF	Dilution FACS		Dilution WB
Rabbit IgG	Biotin	Donkey	711-065-152	Jackson ImmunoResearch	IF	500	500
Mouse IgG	Alexa-555	Donkey	A31570	Life Technologies	IF	500
Mouse IgG	Alexa-488	Goat	A11001	Life Technologies	IF	500
Goat anti-Rabbit IgG (H+L) Secondary Antibody, HRP conjugate	HRP	Goat	31460	Pierce	WB				100000
Goat anti-Mouse IgG (H+L) Secondary Antibody, HRP conjugate	HRP	Goat	31430	Pierce	WB				100000
Biotin	Alexa-633	Streptavidin	S21375	Life Technologies	IF	500

## Sheet: qPCR primers
Human target gene		Sequence	Reference
β-tubulin	F	ATGGATCCCCAACAATGTCA	in house
	R	TCCTGGATGGCTGTGCTATT	in house
Rps17	F	GCACCAAAACCGTGAAGAAG	in house
	R	GGGATAATGGCGATCTCCTC	in house
αSMA	F	CCGACCGAATGCAGAAG GA	in house
	R	ACAGAGTATTTGCGCTCCGAA	in house
periostin	F	AGGCAAACAGCTCAGAGTCTTCGT	Silencing of periostin inhibits nicotine-mediated tumor cell growth and epithelial-mesenchymal transition in lung cancer cells
	R	TGCAGCTTCAAGTAGGCTGAGGAA	Silencing of periostin inhibits nicotine-mediated tumor cell growth and epithelial-mesenchymal transition in lung cancer cells
Collagen-1	F	AATCACCTGCGTACAGAACGG	in house
	R	TCGTCACAGATCACGTCATCG	in house
Collagen-3	F	ATCTTGGTCAGTCCTATGC	in house
	R	TGGAATTTCTGGGTTGGG	in house
vimentin	F	GACAATGCGTCTCTGGCACGTCTT	in house
	R	TCCTCCGCCTCCTGCAGGTTCTT	in house
osteopontin	F	TTGCAGCCTTCTCAGCCAA	in house
	R	GGAGGCAAAAGCAAATCACTG	in house
Tenascin C	F	GAGATATGGGGACAATAACCACAG	in house
	R	ATTTCTGAAGTTGCTTGGTCTCAG	in house
FAP	F	TCAAAGAAGTATCCCTTGCTAATTCA	in house
	R	GCAATGACCATCCCTTCCTTAC	in house
S100A4	F	AGGGACAACGAGGTGGACTT	in house
	R	CCCAACCACATCAGAGGAGT	in house
CSPG4	F	CAGCTGATCCGCTACGTGC	in house
	R	CTGGCGATCCATCTCGGAG	in house
PDGFRa	F	CTGGGTTTCCATCCTTGAG	Platelet-derived growth factor mediates survival of leukemic large granular lymphocytes via an autocrine regulatory pathway
	R	TAGTAGGCTTCCTGCGTGG	Platelet-derived growth factor mediates survival of leukemic large granular lymphocytes via an autocrine regulatory pathway
PDGFRb	F	CATGGGGGTATGGTTTTGT	Platelet-derived growth factor mediates survival of leukemic large granular lymphocytes via an autocrine regulatory pathway
	R	GTAAGGTGCCAACCTGCAA	Platelet-derived growth factor mediates survival of leukemic large granular lymphocytes via an autocrine regulatory pathway
HIF-1α	F	AGCCGAGGAAGAACTATGAAC	Hypoxia-inducible factor-2α and TGF-β signaling interact to promote normoxic glomerular fibrogenesis
	R	ATTTGATGGGTGAGGAATGGG	Hypoxia-inducible factor-2α and TGF-β signaling interact to promote normoxic glomerular fibrogenesis
HIF-2α	F	ATTCACCAAGCTAAAGGAGGAGCC	Hypoxia-inducible factor-2α and TGF-β signaling interact to promote normoxic glomerular fibrogenesis
	R	ACTCCTCGAAGTTCTGATTCCCGA	Hypoxia-inducible factor-2α and TGF-β signaling interact to promote normoxic glomerular fibrogenesis
HIF-3α	F	GAACCACTGGATGCCTGCTA	in house
	R	GGTAAGCCATGTCTCCCTCG	in house
PHD1	F	GCCACCGCTGCTGCTTCTGA	in house
	R	GGTAGGACCCAGGCCCCCAG	in house
PHD2	F	CCCAACGGGCAGACGAAGCC	in house
	R	CTTCCCGGTGTCGTGCAGGG	in house
PHD3	F	CGTGGATCGGGGGCAACGAG	in house
	R	AGCCGGCTCCCGCAGTAGAG	in house
VDR	F	ACTTGCATGAGGAGGAGCAT	Vitamin d receptor-mediated stromal reprogramming suppresses pancreatitis and enhances pancreatic cancer therapy
	R	TCGGCTAGCTTCTGGATCAT	Vitamin d receptor-mediated stromal reprogramming suppresses pancreatitis and enhances pancreatic cancer therapy
HSF1	F	CCGGCGGGAGCATAGACGAGAGG	Bcl-2 Proteins Cells via Stabilization of Anti-apoptotic 4-Hydroxynonenal-treated Colon Cancer Attenuates Apoptosis in
	R	GACGGAGGCGGGGGCAGGTTCACT	Bcl-2 Proteins Cells via Stabilization of Anti-apoptotic 4-Hydroxynonenal-treated Colon Cancer Attenuates Apoptosis in
PLOD1	F	AAGCCGGAGGACAACCTTTTA	in house
	R	CCGAAGAGAATGACCAGATCC	in house
PLOD2	F	CATGGACACAGGATAATGGCTG	in house
	R	AGGGGTTGGTTGCTCAATAAAAA	in house
PLOD3	F	GACCCGGTCAACCCAGAGA	in house
	R	CTCCACCAACTGTTCGAGCC	in house
P4HA1	F	CCCTGAGACTGGAAAATTGACCACAGC	in house
	R	GGGGTTCATACTGTCCTCCAACTCCA	in house
P4HA2	F	GCCTGCGCTGGAGGACCTTG	in house
	R	TGTGCCTGGGTCCAGCCTGT	in house
Mouse target gene		Sequence
β-tubulin	F	ATGGATCCCCAACAATGTCA	in house
	R	TCCTGGATGGCTGTGCTATT	in house
αSMA	F	ATTGTGCTGGACTCTGGAGATGGT	Multiple stromal populations contribute to pulmonary fibrosis without evidence for epithelial to mesenchymal transition
	R	TGATGTCACGGACAATCTCACGCT	Multiple stromal populations contribute to pulmonary fibrosis without evidence for epithelial to mesenchymal transition
periostin	F	AAGGAAAAGGGTCATACACGTACTTC	Periostin as a Biomarker of the Amniotic Membrane
	R	CCTCTGCGAATGTCAGAATCC	Periostin as a Biomarker of the Amniotic Membrane

## Sheet: siRNA's
Gene Symbol	Gene Id	Accession Number	Sequence	Duplex Number / Catalog no.	target species	Company	Product Line
AllStars negative control			NOT SPECIFIED	1027280 (SI03650318)		Qiagen
EGLN2 (PHD1)	112398	NM_080732, NM_053046	GCUAGCAUCAGGACAGAAA	J-004277-05	human	Dharmacon	OnTargetplus
EGLN2 (PHD1)			CGCCAUCACUGUCUGGUAU	J-004277-06	human	Dharmacon	OnTargetplus
EGLN2 (PHD1)			CGUAAGGCACGUUGACAAU	J-004277-07	human	Dharmacon	OnTargetplus
EGLN2 (PHD1)			CAACAUCGAGCCACUCUU	J-004277-08	human	Dharmacon	OnTargetplus
EGLN2 (PHD1)			ACAGAAAGGUGUCCAAGUA	D-004277-01	human	Dharmacon	siGenome
EGLN2 (PHD1)			GAACCAGGCUGUCGAAGCA	D-004277-02	human	Dharmacon	siGenome
EGLN2 (PHD1)			AAUCAGAACUGGGACGUUA	D-004277-03	human	Dharmacon	siGenome
EGLN2 (PHD1)			CAACAUCGAGCCACUCUUU	D-004277-04	human	Dharmacon	siGenome
EGLN1 (PHD2)	54583	NM_022051	GCGAUAAGAUCACCUGGAU	J-004276-07	human	Dharmacon	OnTargetplus
EGLN1 (PHD2)			GACCUGAUACGCCACUGUA	J-004276-08	human	Dharmacon	OnTargetplus
EGLN1 (PHD2)			GCUCAUCGCUGUUCCAGGA	J-004276-09	human	Dharmacon	OnTargetplus
EGLN1 (PHD2)			GAACAAGCACGGCAUCUGU	J-004276-10	human	Dharmacon	OnTargetplus
EGLN1 (PHD2)			GCGAUAAGAUCACCUGGAU	J-004276-03	human	Dharmacon	siGenome
EGLN1 (PHD2)			GCUCAUCGCUGUUCCAGGA	J-004276-05	human	Dharmacon	siGenome
EGLN1 (PHD2)			GAACAAGCACGGCAUCUGU	J-004276-06	human	Dharmacon	siGenome
EGLN1 (PHD2)			CUUCAGAUUCGGUCGGUAA	J-004276-19	human	Dharmacon	siGenome
EGLN3 (PHD3)	112399	NM_022073	GGAGCCGGCUGGGCAAAUA	J-004274-09	human	Dharmacon	OnTargetplus
EGLN3 (PHD3)			CAAGCUACAUGGUGGGAUC	J-004274-10	human	Dharmacon	OnTargetplus
EGLN3 (PHD3)			GAUAUGCUAUGACUGUCUG	J-004274-11	human	Dharmacon	OnTargetplus
EGLN3 (PHD3)			UCUACUAUCUGAACAAGAA	J-004274-12	human	Dharmacon	OnTargetplus
EGLN3 (PHD3)			GUACUUUGAUGCUGAAGAA	D-004274-01	human	Dharmacon	siGenome
EGLN3 (PHD3)			GGAGCCGGCUGGGCAAAUA	D-004274-02	human	Dharmacon	siGenome
EGLN3 (PHD3)			GCAAAUACUACGUCAAGGA	D-004274-03	human	Dharmacon	siGenome
EGLN3 (PHD3)			GGAAAUGGAACAGGUUAUG	D-004274-04	human	Dharmacon	siGenome
HIF1α	3091	NM_181054, NM_001530, NM_001243084	GGACACAGAUUUAGACUUG	D-004018-01	human	Dharmacon	siGenome
HIF1α			GAUGGAAGCACUAGACAAA	D-004018-03	human	Dharmacon	siGenome
HIF1α			CGUGUUAUCUGUCGCUUUG	D-004018-05	human	Dharmacon	siGenome
HIF2α (EPAS1)	2034	NM_001430	CCCGGATAGACTTATTGCCAA	Hs_EPAS1_5 (SI02663038)	human	Qiagen	FlexiTube
HIF3α	64344	NM_022462, NM_152794, NM_152795, NM_152796	CGGGCGCACCCTCAACCTCAA	Hs_HIF3A_1 (SI00155561)	human	Qiagen	FlexiTube
ACTA2-4	59	NM_001141945, NM_001613	TACGAGTTGCCTGATGGGCAA	(Hs_ACTA2_4) SI00291340	human	Qiagen	FlexiTube
ACTA2-7			AAGCTCTGACTCGTTACCTAT	(Hs_ACTA2_7) SI03131394	human	Qiagen	FlexiTube
ACTA2-8			CTCTATGCTAACAATGTCCTA	(Hs_ACTA2_8) SI03205335	human	Qiagen	FlexiTube
ACTA2-10			AGCGTGCTATTCCTTCGTTA	(Hs_ACTA2_10) SI04175521	human	Qiagen	FlexiTube
POSTN-1 (periostin)	10631	NM_001135934, NM_001135935, NM_001135936, NM_006475	CTGCTTATTGTTAACCCTATA	(Hs_POSTN_1) SI00088823	human	Qiagen	FlexiTube
POSTN-2 (periostin)			ACGGATCTTGTGGCCCAATTA	(Hs_POSTN_2) SI00088830	human	Qiagen	FlexiTube
POSTN-6 (periostin)			CACGAGAAGAACGAATCATTA	(Hs_POSTN_6) SI02637509	human	Qiagen	FlexiTube
POSTN-7 (periostin)			CAGCGCCTCCTTAAATTAATT	(Hs_POSTN_7) SI03067113	human	Qiagen	FlexiTube
